# Supplementary material for: Interactions of Antibacterial Naphthoquinones with Mesoporous Silica Surfaces: A Physicochemical and Theoretical Approach
Source: Pharmaceuticals (Basel). 2022 Nov 25;15(12):1464. doi: 10.3390/ph15121464 (PMC9787537; doi:10.3390/ph15121464)
Supplement: Supplementary file 1 [file pharmaceuticals-15-01464-s001.zip]

Archive with 1 entries (1 files):
- pharmaceuticals-2033106-supplementary.pdf
